# Supplementary material for: Changes in Apolipoprotein A1-Associated Proteomic Composition After Pioglitazone Treatment Versus Weight Loss
Source: Int J Mol Sci. 2025 Nov 3;26(21):10690. doi: 10.3390/ijms262110690 (PMC12608234; doi:10.3390/ijms262110690)
Supplement: Supplementary file 1 [file ijms-26-10690-s001.zip]

Archive with 1 entries (1 files):
- ijms-3889113-supplementary.pdf
